# Supplementary material for: Year-round water management for desert bighorn sheep corresponds with visits by predators not bighorn sheep
Source: PLoS One. 2020 Nov 24;15(11):e0241131. doi: 10.1371/journal.pone.0241131 (PMC7685489; doi:10.1371/journal.pone.0241131)
Supplement: S1 File — This file contains model parameter estimates (MeanB), with lower and upper 95% credibility intervals (LWRCR2.5, UPRCR97.5) for 4 mammals inhabiting 3 deserts within the southwestern United States. (XLSX) [file pone.0241131.s001.xlsx]

## Sheet: SupplementaryMaterial
Desert	Site	species	ExplanVar	MeanB	LWRCR2.50	UPRCR97.5
Chihuahua	ArmendarisRanch	DBS	P1	0.161	0.124	0.201
Chihuahua	ArmendarisRanch	DBS	P6	-0.371	-0.422	-0.321
Chihuahua	ArmendarisRanch	DBS	RH	-0.28	-0.318	-0.245
Chihuahua	ArmendarisRanch	DBS	TMAX	0.307	0.279	0.333
Chihuahua	ArmendarisRanch	MuleDeer	P1	0.087	0.044	0.129
Chihuahua	ArmendarisRanch	MuleDeer	P6	-0.328	-0.381	-0.279
Chihuahua	ArmendarisRanch	MuleDeer	RH	-0.217	-0.255	-0.179
Chihuahua	ArmendarisRanch	MuleDeer	TMAX	0.014	-0.016	0.043
Chihuahua	SevilletaNWR	DBS	P6	-0.93	-1.119	-0.751
Chihuahua	SevilletaNWR	DBS	TMAX	0.85	0.706	1
Chihuahua	SevilletaNWR	MuleDeer	P6	-0.556	-0.566	-0.546
Chihuahua	SevilletaNWR	MuleDeer	TMAX	0.217	0.21	0.225
Mojave	AllSites	DBS	P1	0.108	0.094	0.122
Mojave	AllSites	DBS	P6	-0.365	-0.379	-0.351
Mojave	AllSites	DBS	RH	-0.368	-0.385	-0.35
Mojave	AllSites	DBS	TMAX	0.731	0.721	0.742
Mojave	AllSites	MuleDeer	P1	-0.176	-0.235	-0.119
Mojave	AllSites	MuleDeer	P6	-0.67	-0.726	-0.614
Mojave	AllSites	MuleDeer	RH	0.422	0.38	0.463
Mojave	AllSites	MuleDeer	TMAX	0.615	0.582	0.649
Sonora	BarryGoldwaterAFGR	DBS	P1	0.137	0.103	0.169
Sonora	BarryGoldwaterAFGR	DBS	P6	-0.251	-0.297	-0.205
Sonora	BarryGoldwaterAFGR	DBS	RH	-0.324	-0.379	-0.27
Sonora	BarryGoldwaterAFGR	DBS	TMAX	0.633	0.6	0.663
Sonora	BarryGoldwaterAFGR	MuleDeer	P1	0.417	0.312	0.518
Sonora	BarryGoldwaterAFGR	MuleDeer	P6	-1.069	-1.272	-0.883
Sonora	BarryGoldwaterAFGR	MuleDeer	RH	-0.337	-0.459	-0.213
Sonora	BarryGoldwaterAFGR	MuleDeer	TMAX	0.512	0.434	0.589
Sonora	CabezaPrietaNWR	DBS	P1	0	0	0
Sonora	CabezaPrietaNWR	DBS	P6	-0.827	-0.883	-0.772
Sonora	CabezaPrietaNWR	DBS	RH	0.14	0.097	0.18
Sonora	CabezaPrietaNWR	DBS	TMAX	1.352	1.315	1.388
Sonora	CabezaPrietaNWR	MuleDeer	P1	0	0	0
Sonora	CabezaPrietaNWR	MuleDeer	P6	-1.561	-1.667	-1.447
Sonora	CabezaPrietaNWR	MuleDeer	RH	0.154	0.101	0.207
Sonora	CabezaPrietaNWR	MuleDeer	TMAX	0.328	0.285	0.372
Sonora	KOFANWR	DBS	P1	0.059	-0.032	0.149
Sonora	KOFANWR	DBS	P6	-0.84	-0.942	-0.742
Sonora	KOFANWR	DBS	RH	-0.165	-0.241	-0.085
Sonora	KOFANWR	DBS	TMAX	1.362	1.281	1.435
Sonora	KOFANWR	MuleDeer	P1	-0.25	-0.366	-0.136
Sonora	KOFANWR	MuleDeer	P6	-0.849	-0.944	-0.748
Sonora	KOFANWR	MuleDeer	RH	0.228	0.157	0.297
Sonora	KOFANWR	MuleDeer	TMAX	1.086	1.019	1.152
Mojave	AllSites	Coyote	DBS	0.512	0.498	0.526
Mojave	AllSites	Coyote	MuleDeer	0.046	0.033	0.057
Mojave	AllSites	Coyote	P1	0.013	-0.031	0.057
Mojave	AllSites	Coyote	P6	-0.046	-0.089	-0.005
Mojave	AllSites	Coyote	RH	-0.053	-0.1	-0.007
Mojave	AllSites	Coyote	TMAX	-0.021	-0.062	0.02
Mojave	AllSites	Mt Lion	DBS	-0.04	-0.17	0.081
Mojave	AllSites	Mt Lion	MuleDeer	0.063	0.023	0.1
Mojave	AllSites	Mt Lion	P1	-0.052	-0.248	0.128
Mojave	AllSites	Mt Lion	P6	-0.153	-0.332	0.017
Mojave	AllSites	Mt Lion	RH	-0.074	-0.259	0.104
Mojave	AllSites	Mt Lion	TMAX	-0.016	-0.189	0.156
Chihuahua	ArmendarisRanch	Coyote	DBS	-0.001	-0.025	0
Chihuahua	ArmendarisRanch	Coyote	MuleDeer	0.033	0.015	0.033
Chihuahua	ArmendarisRanch	Coyote	P1	-0.002	-0.06	0
Chihuahua	ArmendarisRanch	Coyote	P6	-0.03	-0.063	-0.029
Chihuahua	ArmendarisRanch	Coyote	RH	-0.049	-0.096	-0.047
Chihuahua	ArmendarisRanch	Coyote	TMAX	-0.048	-0.088	-0.047
Chihuahua	ArmendarisRanch	Mt Lion	DBS	0	-0.005	0
Chihuahua	ArmendarisRanch	Mt Lion	MuleDeer	0.054	0.038	0.055
Chihuahua	ArmendarisRanch	Mt Lion	P1	-0.014	-0.058	-0.011
Chihuahua	ArmendarisRanch	Mt Lion	P6	-0.005	-0.023	-0.004
Chihuahua	ArmendarisRanch	Mt Lion	RH	0.015	-0.02	0.015
Chihuahua	ArmendarisRanch	Mt Lion	TMAX	0.006	-0.027	0.005
Sonora	BarryGoldwaterAFGR	Coyote	DBS	-0.103	-0.133	-0.077
Sonora	BarryGoldwaterAFGR	Coyote	MuleDeer	0.127	0.11	0.144
Sonora	BarryGoldwaterAFGR	Coyote	P1	0.272	0.19	0.357
Sonora	BarryGoldwaterAFGR	Coyote	P6	-0.992	-1.088	-0.901
Sonora	BarryGoldwaterAFGR	Coyote	RH	-0.63	-0.697	-0.563
Sonora	BarryGoldwaterAFGR	Coyote	TMAX	-0.095	-0.147	-0.047
Sonora	BarryGoldwaterAFGR	Mt Lion	DBS	-0.917	-1.43	-0.498
Sonora	BarryGoldwaterAFGR	Mt Lion	MuleDeer	-0.89	-1.699	-0.277
Sonora	BarryGoldwaterAFGR	Mt Lion	P1	-0.056	-0.337	0.178
Sonora	BarryGoldwaterAFGR	Mt Lion	P6	-0.176	-0.466	0.092
Sonora	BarryGoldwaterAFGR	Mt Lion	RH	0.058	-0.329	0.405
Sonora	BarryGoldwaterAFGR	Mt Lion	TMAX	1.067	0.763	1.342
Sonora	CabezaPrietaNWR	Coyote	DBS	0.131	0.117	0.144
Sonora	CabezaPrietaNWR	Coyote	MuleDeer	0.078	0.064	0.092
Sonora	CabezaPrietaNWR	Coyote	P1	0.025	0	0.079
Sonora	CabezaPrietaNWR	Coyote	P6	-0.342	-0.38	-0.305
Sonora	CabezaPrietaNWR	Coyote	RH	-0.189	-0.222	-0.152
Sonora	CabezaPrietaNWR	Coyote	TMAX	0.011	0	0.057
Sonora	CabezaPrietaNWR	Mt Lion	DBS	0.292	0.227	0.351
Sonora	CabezaPrietaNWR	Mt Lion	MuleDeer	-0.304	-0.724	-0.011
Sonora	CabezaPrietaNWR	Mt Lion	P1	-0.022	-0.245	0.166
Sonora	CabezaPrietaNWR	Mt Lion	P6	-0.267	-0.514	-0.03
Sonora	CabezaPrietaNWR	Mt Lion	RH	-0.124	-0.338	0.085
Sonora	CabezaPrietaNWR	Mt Lion	TMAX	0.007	-0.095	0.152
Sonora	KOFANWR	Coyote	DBS	0.127	0.089	0.166
Sonora	KOFANWR	Coyote	MuleDeer	0.198	0.168	0.232
Sonora	KOFANWR	Coyote	P1	-0.001	0	0
Sonora	KOFANWR	Coyote	P6	-0.756	-0.926	-0.595
Sonora	KOFANWR	Coyote	RH	-0.145	-0.26	-0.034
Sonora	KOFANWR	Coyote	TMAX	0.406	0.308	0.506
Sonora	KOFANWR	Mt Lion	DBS	0.187	0.108	0.262
Sonora	KOFANWR	Mt Lion	MuleDeer	-0.189	-0.297	-0.093
Sonora	KOFANWR	Mt Lion	P1	0.001	0	0
Sonora	KOFANWR	Mt Lion	P6	-0.48	-0.736	-0.264
Sonora	KOFANWR	Mt Lion	RH	-0.083	-0.294	0.134
Sonora	KOFANWR	Mt Lion	TMAX	1.14	0.914	1.359
Chihuahua	SevilletaNWR	Coyote	DBS	0	0	0
Chihuahua	SevilletaNWR	Coyote	MuleDeer	0.045	0.032	0.059
Chihuahua	SevilletaNWR	Coyote	P1	-0.119	-0.148	-0.09
Chihuahua	SevilletaNWR	Coyote	P6	-0.037	-0.064	-0.01
Chihuahua	SevilletaNWR	Coyote	RH	-0.158	-0.19	-0.126
Chihuahua	SevilletaNWR	Coyote	TMAX	-0.102	-0.129	-0.075
Chihuahua	SevilletaNWR	Mt Lion	DBS	0	0	0
Chihuahua	SevilletaNWR	Mt Lion	MuleDeer	0.153	0.107	0.198
Chihuahua	SevilletaNWR	Mt Lion	P1	0.036	-0.09	0.156
Chihuahua	SevilletaNWR	Mt Lion	P6	-0.251	-0.381	-0.126
Chihuahua	SevilletaNWR	Mt Lion	RH	-0.218	-0.363	-0.076
Chihuahua	SevilletaNWR	Mt Lion	TMAX	-0.122	-0.243	-0.002
